# Supplementary material for: Liquid Chromatography with Tandem Mass Spectrometry Analysis of Carboxymethyl Lysine in Indonesian Foods
Source: Molecules. 2024 Mar 15;29(6):1304. doi: 10.3390/molecules29061304 (PMC10975859; doi:10.3390/molecules29061304)
Supplement: Supplementary file 1 [file molecules-29-01304-s001.zip]

Archive with 1 entries (1 files):
- molecules-2860689-supplementary.pdf
